# Supplementary material for: Indoloquinoline-Mediated Targeted Downregulation of KRAS through Selective Stabilization of the Mid-Promoter G-Quadruplex Structure
Source: Genes (Basel). 2022 Aug 13;13(8):1440. doi: 10.3390/genes13081440 (PMC9408018; doi:10.3390/genes13081440)
Supplement: Supplementary file 1 [file genes-13-01440-s001.zip]

Archive with 1 entries (1 files):
- genes-1778216-supplementary.pdf
